# Supplementary material for: Study of Anti-Inflammatory and Analgesic Activity of Scorpion Toxins DKK-SP1/2 from Scorpion Buthus martensii Karsch (BmK)
Source: Toxins (Basel). 2021 Jul 17;13(7):498. doi: 10.3390/toxins13070498 (PMC8310270; doi:10.3390/toxins13070498)
Supplement: Supplementary file 1 [file toxins-13-00498-s001.zip]

Archive with 1 entries (1 files):
- toxins-1259465-supplementary.pdf
